# Supplementary material for: Condition index monitoring supports conservation priorities for the protection of threatened grass-finch populations
Source: Conserv Physiol. 2015 Jun 16;3(1):cov025. doi: 10.1093/conphys/cov025 (PMC4778451; doi:10.1093/conphys/cov025)
Supplement: Supplementary Data [file cov025supp.zip]

Archive with 2 entries (2 files):
- cov025supp.docx
- manifest.xml
