# Supplementary material for: Condition index monitoring supports conservation priorities for the protection of threatened grass-finch populations
Source: Conserv Physiol. 2015 Jun 16;3(1):cov025. doi: 10.1093/conphys/cov025 (PMC4778451; doi:10.1093/conphys/cov025)
Supplement: Supplementary Data [file cov025supp.zip › manifest.xml]

<?xml version="1.0" encoding="ISO-8859-1"?>
<!DOCTYPE datasupp PUBLIC "-//HIGHWIRE//DTD HighWire Data Supplement Manifest//EN" "http://schema.highwire.org/private/dtd/hwx/datasupplement_manifest.dtd">
<datasupp sitecode="conphys">
<resource type="resourceid">cov025</resource>
<linktext>Supplementary Data</linktext>
<title>Supplementary Data</title>
<description>Supplementary Data</description>
<file>
<filename>cov025supp.docx</filename>
<linktext>Supplementary Data</linktext>
<title>Supplementary Data</title>
<description>Docx file</description>
</file>
</datasupp>
